# Supplementary material for: Revised International Staging System (R-ISS) stage-dependent analysis uncovers oncogenes and potential immunotherapeutic targets in multiple myeloma (MM)
Source: eLife. 2022 Oct 31;11:e75340. doi: 10.7554/eLife.75340 (PMC9674343; doi:10.7554/eLife.75340)
Supplement: Supplementary file 1. [file elife-75340-supp1.zip]

Archive with 1 entries (1 files):
- Supplementary file 1.doc
